# Supplementary material for: When old metagenomic data meet newly sequenced genomes, a case study
Source: PLoS One. 2018 Jun 14;13(6):e0198773. doi: 10.1371/journal.pone.0198773 (PMC6002052; doi:10.1371/journal.pone.0198773)
Supplement: S1 Table — (XLSX) [file pone.0198773.s001.xlsx]

## Sheet: Sheet1
class	Elusimicrobia	0.017	0.402	yes	yes	no
class	Dictyoglomia	0.043	0.322	yes	no	no
class	Coriobacteriia	0.036	0.377	yes	yes	no
family	Barnesiellaceae	0.025	-0.381	yes	yes	no
family	Peribunyaviridae	0.004	0.169	no	yes	no
family	Gomontiellaceae	0.014	0.522	no	yes	no
family	Papillomaviridae	0.048	-0.005	no	no	no
family	Cellvibrionaceae	0.021	0.491	no	yes	no
family	Dysgonamonadaceae	0.05	-0.342	yes	no	no
family	Kosmotogaceae	0.043	0.317	no	no	no
family	Methanoregulaceae	0.006	0.498	no	yes	no
family	Elusimicrobiaceae	0.017	0.402	yes	yes	no
family	Hapalosiphonaceae	0.05	0.252	no	yes	no
family	Halobacteroidaceae	0.021	0.403	no	yes	no
family	Nitrosopumilaceae	0.009	0.478	yes	yes	no
family	Syntrophobacteraceae	0.021	0.479	no	yes	no
family	Thermodesulfobiaceae	0.036	0.411	no	no	no
family	Staphylococcaceae	0.021	0.441	no	yes	[50]
family	Vibrionaceae	0.03	0.447	no	yes	no
family	Thermoanaerobacteraceae	0.021	0.439	no	yes	no
family	Bacillaceae	0.021	0.454	no	yes	[50]
family	Planococcaceae	0.036	0.433	no	yes	[50]
family	Bdellovibrionaceae	0.043	0.382	no	no	no
family	Morganellaceae	0.017	0.535	no	yes	no
family	Chlamydiaceae	0.05	0.417	no	yes	no
family	Merismopediaceae	0.003	0.695	no	yes	no
family	Dictyoglomaceae	0.043	0.322	yes	no	no
family	Bifidobacteriaceae	0.05	0.408	yes	no	no
family	Aerococcaceae	0.025	0.488	no	yes	no
family	Rikenellaceae	0.021	-0.463	yes	yes	no
family	Blattabacteriaceae	0.05	0.304	yes	yes	no
family	Desulfurellaceae	0.03	0.441	no	yes	no
family	Alphaflexiviridae	0.009	0.771	no	yes	no
family	Carnobacteriaceae	0.043	0.403	no	yes	no
family	Paenibacillaceae	0.025	0.457	no	yes	[50]
family	Spirochaetaceae	0.05	0.415	no	no	no
family	Erwiniaceae	0.03	0.469	no	no	no
genus	Paenibacillus	0.017	0.487	no	yes	[50]
genus	Planococcus	0.025	0.477	no	yes	[50]
genus	Gallionella	0.021	0.522	no	no	no
genus	Nostoc	0.036	0.504	no	yes	no
genus	Sulfurospirillum	0.025	0.531	no	no	no
genus	Palaeococcus	0.03	0.439	no	no	no
genus	Fictibacillus	0.025	0.467	no	yes	[50]
genus	Chlamydia	0.05	0.417	no	yes	no
genus	Lacinutrix	0.025	0.387	yes	yes	no
genus	Candidatus Methanomethylophilus	0.011	0.574	no	yes	no
genus	Marinobacterium	0.043	0.394	no	no	no
genus	Butyrivibrio	0.036	0.419	no	yes	[47]
genus	Aliivibrio	0.036	0.414	no	yes	no
genus	Cycloclasticus	0.03	0.394	no	no	no
genus	Candidatus Sulcia	0.011	0.478	yes	yes	no
genus	Geobacillus	0.009	0.425	no	no	[50]
genus	Elusimicrobium	0.017	0.402	yes	yes	no
genus	Betacoronavirus	0.016	0.057	no	yes	no
genus	Desulfobacterium	0.036	0.423	no	yes	no
genus	Carnobacterium	0.011	0.517	no	yes	no
genus	Bdellovibrio	0.043	0.382	no	no	no
genus	Ezakiella	0.021	0.532	no	no	no
genus	Renibacterium	0.025	0.459	yes	yes	no
genus	Solibacillus	0.011	0.502	no	yes	[50]
genus	Oenococcus	0.011	0.566	no	yes	no
genus	Anaerococcus	0.003	0.587	no	yes	no
genus	Acetomicrobium	0.05	0.474	no	yes	no
genus	Fischerella	0.05	0.252	no	yes	no
genus	Staphylothermus	0.043	0.403	no	yes	no
genus	Teredinibacter	0.009	0.428	no	yes	no
genus	Persephonella	0.011	0.521	no	yes	no
genus	Desulfocapsa	0.021	0.405	no	yes	no
genus	Xenorhabdus	0.025	0.495	no	no	no
genus	Dialister	0.036	0.424	no	no	[40]
genus	Pantoea	0.043	0.484	no	no	no
genus	Chlorovirus	0.025	0.492	no	no	no
genus	Thermodesulfobium	0.043	0.364	no	yes	no
genus	Vibrio	0.036	0.416	no	no	no
genus	Glaciecola	0.025	0.523	no	yes	no
genus	Desulfomonile	0.03	0.442	no	yes	no
genus	Lachnoclostridium	0.05	0.304	no	yes	no
genus	Betaentomopoxvirus	0.043	0.436	no	yes	no
genus	Histophilus	0.003	0.63	no	yes	no
genus	Granulibacter	0.036	0.355	no	yes	no
genus	Kurthia	0.03	0.405	no	yes	[50]
genus	Acetoanaerobium	0.007	0.456	no	yes	[48]
genus	Methanosphaera	0.03	0.468	no	yes	no
genus	Thermoanaerobacter	0.017	0.409	no	yes	no
genus	Acetohalobium	0.036	0.354	no	no	no
genus	Synechocystis	0.003	0.695	no	yes	no
genus	Jeotgalibaca	0.011	0.516	no	yes	no
genus	Candidatus Doolittlea	0.002	0.413	no	no	no
genus	Vagococcus	0.003	0.542	no	yes	no
genus	Barnesiella	0.025	-0.381	yes	yes	no
genus	Nitratireductor	0.043	0.454	no	no	no
genus	Marivirga	0.017	0.535	yes	yes	no
genus	Cellvibrio	0.011	0.588	no	yes	no
genus	Dictyoglomus	0.043	0.322	yes	no	no
genus	Methylophilus	0.021	0.497	no	yes	no
genus	Pectobacterium	0.036	0.436	no	yes	no
genus	Megasphaera	0.043	0.32	no	no	no
genus	Salinispira	0.03	0.425	no	yes	no
genus	Syntrophobotulus	0.017	0.5	no	yes	no
genus	Brevibacillus	0.05	0.381	no	yes	[50]
genus	Syntrophobacter	0.021	0.479	no	yes	no
genus	Tannerella	0.03	-0.358	yes	yes	no
genus	Potexvirus	0.009	0.793	no	yes	no
genus	Desulfurella	0.014	0.514	no	yes	no
genus	Bacillus	0.017	0.47	no	yes	[50]
genus	Tetragenococcus	0.004	0.627	no	yes	no
genus	Proteiniphilum	0.05	-0.342	yes	no	no
genus	Scardovia	0.05	0.438	yes	no	no
genus	Laribacter	0.043	0.362	no	no	no
genus	Lysinibacillus	0.05	0.351	no	yes	[50]
genus	Photorhabdus	0.017	0.505	no	yes	no
genus	Aerococcus	0.025	0.488	no	yes	no
genus	Gemella	0.025	0.444	no	yes	[50]
genus	Macrococcus	0.03	0.428	no	yes	[50]
genus	Sediminispirochaeta	0.036	0.408	no	no	no
genus	Parvimonas	0.014	0.5	no	yes	[40]
genus	Candidatus Blochmannia	0.007	0.598	no	no	no
genus	Blattabacterium	0.05	0.304	yes	yes	no
genus	Petrotoga	0.014	0.451	no	yes	no
genus	Candidatus Nucleicultrix	0.001	0.575	no	yes	no
genus	Methanothermococcus	0.03	0.43	no	no	no
genus	Oceanobacillus	0.021	0.429	no	yes	[50]
genus	Candidatus Methylopumilus	0.017	0.401	no	no	no
genus	Parachlamydia	0.03	0.421	no	yes	no
genus	Anoxybacillus	0.025	0.457	no	yes	[50]
genus	Methanobacterium	0.03	0.417	no	no	no
genus	Virgibacillus	0.025	0.417	no	yes	[50]
genus	Staphylococcus	0.014	0.479	no	yes	[50]
genus	Methanoregula	0.036	0.355	no	yes	no
genus	Salimicrobium	0.043	0.446	no	yes	[50]
genus	Pseudopedobacter	0.036	0.517	yes	yes	no
genus	Crinalium	0.014	0.522	no	yes	no
genus	Alistipes	0.021	-0.463	yes	yes	no
genus	Streptobacillus	0.025	0.354	no	yes	no
genus	Vulcanisaeta	0.009	0.547	no	yes	no
genus	Ureaplasma	0.002	0.609	no	no	no
genus	Desulfotomaculum	0.03	0.443	no	yes	no
order	Elusimicrobiales	0.017	0.402	yes	yes	no
order	Bifidobacteriales	0.05	0.408	yes	no	no
order	Kosmotogales	0.043	0.317	no	no	no
order	Chlamydiales	0.05	0.417	no	yes	no
order	Syntrophobacterales	0.05	0.401	no	no	no
order	Dictyoglomales	0.043	0.322	yes	no	no
order	Holosporales	0.025	0.391	no	yes	no
order	Pleurocapsales	0.03	0.477	no	no	no
order	Bdellovibrionales	0.043	0.382	no	yes	no
order	Bacillales	0.017	0.479	no	yes	[50]
order	Vibrionales	0.03	0.447	no	yes	no
order	Desulfurellales	0.03	0.441	no	yes	no
order	Nitrosopumilales	0.009	0.478	yes	yes	no
order	Tymovirales	0.002	0.699	no	yes	no
phylum	Actinobacteria	0.011	0.48	yes	yes	no
phylum	Bacteroidetes	0.05	-0.335	yes	yes	no
phylum	Dictyoglomi	0.043	0.322	yes	no	no
phylum	Elusimicrobia	0.043	0.358	yes	no	no
phylum	Thaumarchaeota	0.009	0.504	yes	yes	no
species	Bacteroides caccae	0.006	-0.468	yes	yes	[38]
species	Lachnoclostridium phocaeense	0.009	0.425	no	yes	[47]
species	Blattabacterium sp. (Nauphoeta cinerea)	0.021	0.39	yes	no	no
species	Candidatus Nitrosopumilus adriaticus	0.036	0.33	yes	yes	no
species	Bacillus oceanisediminis	0.025	0.408	no	no	[50]
species	Edwardsiella hoshinae	0.017	0.554	no	no	no
species	Acetomicrobium mobile	0.05	0.474	no	yes	no
species	Chlamydia trachomatis	0.043	0.392	no	yes	no
species	Paenibacillus sabinae	0.001	0.607	no	yes	[50]
species	Carnobacterium sp. 17-4	0.011	0.477	no	yes	no
species	Sphaerochaeta pleomorpha	0.004	0.541	no	yes	no
species	Spiroplasma chrysopicola	0.014	0.498	no	yes	no
species	Vibrio gazogenes	0.021	0.427	no	yes	no
species	Lactobacillus pentosus	0.043	0.498	no	no	[45]
species	Lactobacillus delbrueckii	0.036	0.439	no	no	[40]
species	Vagococcus teuberi	0.002	0.602	no	yes	no
species	Shewanella loihica	0.017	0.477	no	yes	no
species	Lactobacillus hokkaidonensis	0.007	0.505	no	yes	[45]
species	Halomonas sp. GT	0.025	0.55	no	no	no
species	Brucella vulpis	0.023	0.353	no	no	no
species	Bacteroides salanitronis	0.025	-0.383	yes	yes	[38]
species	Desulfosporosinus acidiphilus	0.05	0.364	no	no	no
species	Lachnoclostridium phytofermentans	0.03	0.391	no	yes	[47]
species	Thermococcus chitonophagus	0.015	0.279	no	yes	no
species	Parvimonas micra	0.014	0.5	no	yes	[40]
species	Corynebacterium glyciniphilum	0.03	0.45	yes	no	[50]
species	Elusimicrobium minutum	0.017	0.402	yes	yes	no
species	Bifidobacterium breve	0.017	0.535	yes	yes	[39]
species	Virgibacillus necropolis	0.007	0.516	no	yes	[50]
species	Desulfobacterium autotrophicum	0.036	0.423	no	yes	no
species	Nostoc sp. PCC 7120	0.021	0.509	no	yes	no
species	Staphylococcus pettenkoferi	0.043	0.358	no	yes	[50]
species	Paenibacillus odorifer	0.011	0.479	no	yes	[50]
species	Bdellovibrio bacteriovorus	0.021	0.436	no	yes	no
species	Anaerococcus prevotii	0.003	0.553	no	yes	no
species	Brevibacillus formosus	0.014	0.503	no	yes	[50]
species	Paenibacillus xylanexedens	0.021	0.425	no	yes	[50]
species	Lysinibacillus fusiformis	0.03	0.371	no	yes	[50]
species	Staphylococcus lugdunensis	0.025	0.396	no	yes	[50]
species	Bacillus pumilus	0.036	0.418	no	no	[50]
species	Bacillus megaterium	0.002	0.542	no	yes	[50]
species	Streptococcus parauberis	0.017	0.42	no	no	no
species	Streptococcus uberis	0.002	0.59	no	yes	no
species	Aerococcus urinaeequi	0.043	0.453	no	yes	no
species	Tetragenococcus halophilus	0.004	0.627	no	yes	no
species	Marinobacterium aestuarii	0.043	0.394	no	no	no
species	Cutibacterium avidum	0.036	0.394	yes	no	no
species	Renibacterium salmoninarum	0.025	0.459	yes	yes	no
species	Listeria innocua	0.036	0.395	no	yes	[50]
species	Vibrio tubiashii	0.043	0.413	no	yes	no
species	Bacillus thuringiensis	0.043	0.338	no	no	[50]
species	Nostocales cyanobacterium HT-58-2	0.05	0.33	no	no	no
species	Geminocystis sp. NIES-3708	0.021	0.45	no	yes	no
species	Pseudomonas sp. UW4	0.014	0.513	no	no	[40]
species	Ezakiella massiliensis	0.021	0.532	no	no	no
species	Synechococcus sp. WH 8102	0.02	0.119	no	no	no
species	Pectobacterium carotovorum	0.021	0.506	no	yes	no
species	Pseudopedobacter saltans	0.036	0.517	yes	yes	no
species	Paenibacillus sp. FSL R7-0273	0.006	0.606	no	yes	[50]
species	Paenibacillus sp. FSL R7-0331	0.014	0.495	no	yes	[50]
species	Paenibacillus sp. FSL R5-0345	0.05	0.353	no	yes	[50]
species	Parabacteroides sp. YL27	0.05	-0.319	yes	no	no
species	Bacillus pseudofirmus	0.03	0.529	no	yes	[50]
species	Fervidobacterium islandicum	0.036	0.368	no	no	no
species	Lactobacillus amylovorus	0.043	0.343	no	no	[45]
species	Francisella sp. FSC1006	0.05	0.418	no	no	no
species	Desulfotomaculum ferrireducens	0.001	0.645	no	yes	no
species	Caldicellulosiruptor kristjanssonii	0.036	0.411	no	no	no
species	Aureococcus anophagefferens virus	0.018	0.296	no	yes	no
species	Scardovia inopinata	0.05	0.438	yes	no	no
species	Paenibacillus terrae	0.036	0.4	no	yes	[50]
species	Aerococcus urinaehominis	0.036	0.518	no	yes	no
species	Syntrophobacter fumaroxidans	0.021	0.479	no	yes	no
species	Rhodococcus erythropolis	0.036	0.421	yes	no	[51]
species	Methanobrevibacter olleyae	0.004	0.568	no	yes	no
species	Shigella flexneri	0.049	0.307	no	no	no
species	Paenibacillus sp. Y412MC10	0.003	0.563	no	yes	[50]
species	Thermococcus guaymasensis	0.021	0.338	no	no	no
species	Oceanobacillus iheyensis	0.021	0.429	no	yes	[50]
species	Sediminispirochaeta smaragdinae	0.036	0.408	no	no	no
species	Salimicrobium jeotgali	0.043	0.446	no	yes	[50]
species	Mycoplasma hominis	0.036	0.397	no	no	no
species	Shahe isopoda virus 5	0.042	-0.03	no	yes	no
species	Bacillus glycinifermentans	0.025	0.488	no	yes	[50]
species	Vagococcus penaei	0.009	0.459	no	yes	no
species	Psychrobacter sp. AntiMn-1	0.017	0.381	no	yes	no
species	Bacillus horikoshii	0.05	0.426	no	yes	[50]
species	Paenibacillus donghaensis	0.043	0.382	no	yes	[50]
species	Lactobacillus parabuchneri	0.025	0.399	no	no	[40]
species	Lactobacillus heilongjiangensis	0.025	0.459	no	yes	[45]
species	Aliivibrio fischeri	0.009	0.606	no	yes	no
species	Vibrio alginolyticus	0.05	0.359	no	no	no
species	Dokdonia donghaensis	0.05	0.431	yes	yes	no
species	Solibacillus silvestris	0.011	0.502	no	yes	[50]
species	Desulfomonile tiedjei	0.03	0.442	no	yes	no
species	Thermoanaerobacter wiegelii	0.043	0.416	no	yes	no
species	Ureaplasma urealyticum	0	0.707	no	yes	no
species	Fictibacillus phosphorivorans	0.017	0.487	no	yes	[50]
species	Oenococcus oeni	0.011	0.566	no	yes	no
species	Kosmotoga pacifica	0.003	0.518	no	yes	no
species	Actinoalloteichus sp. ADI127-7	0.015	0.325	yes	no	no
species	Staphylococcus agnetis	0.021	0.417	no	yes	[50]
species	Thermoanaerobacterium thermosaccharolyticum	0.03	0.374	no	yes	no
species	Acetoanaerobium sticklandii	0.007	0.456	no	yes	[48]
species	Fischerella sp. NIES-3754	0.05	0.252	no	yes	no
species	Bacillus lehensis	0.017	0.516	no	yes	[50]
species	Methanosphaera stadtmanae	0.03	0.468	no	yes	no
species	Desulfotomaculum reducens	0.011	0.549	no	yes	no
species	Pandoraea oxalativorans	0.043	0.49	no	no	no
species	Staphylococcus simulans	0.006	0.574	no	yes	[50]
species	Staphylococcus carnosus	0.011	0.466	no	yes	[50]
species	Staphylococcus aureus	0.014	0.476	no	yes	[50]
species	Staphylococcus haemolyticus	0.025	0.498	no	yes	[50]
species	Nostoc sp. PCC 7107	0.011	0.464	no	yes	no
species	Acetohalobium arabaticum	0.036	0.354	no	no	no
species	Altererythrobacter ishigakiensis	0.007	0.578	no	yes	no
species	Bacillus sonorensis	0.017	0.491	no	yes	[50]
species	Paenibacillus durus	0.003	0.566	no	yes	[50]
species	Paenibacillus beijingensis	0.043	0.452	no	no	[50]
species	Herminiimonas arsenitoxidans	0.043	0.331	no	yes	no
species	Shewanella sp. FDAARGOS_354	0.017	0.612	no	no	no
species	Pantoea alhagi	0.002	0.662	no	yes	no
species	Lysinibacillus varians	0.036	0.442	no	yes	[50]
species	Clostridium argentinense	0.05	0.337	no	no	[48]
species	Geobacillus sp. Y412MC61	0.03	0.263	no	no	no
species	Staphylococcus pseudintermedius	0.036	0.394	no	yes	[50]
species	Barnesiella viscericola	0.025	-0.381	yes	yes	[39]
species	Streptococcus halotolerans	0.011	0.467	no	yes	no
species	Klebsiella phage K64-1	0.015	0.336	no	no	no
species	Streptococcus himalayensis	0.043	0.363	no	yes	no
species	Blattabacterium sp. (Blattella germanica)	0.05	0.391	yes	yes	no
species	Anoxybacillus amylolyticus	0.014	0.482	no	yes	[50]
species	Nitrosomonas ureae	0.05	0.43	no	yes	no
species	Corynebacterium pseudotuberculosis	0.05	0.442	yes	yes	[50]
species	Corynebacterium glutamicum	0.014	0.518	yes	yes	[50]
species	Acinetobacter junii	0.05	0.415	no	no	no
species	Geobacillus thermodenitrificans	0.036	0.509	no	no	[50]
species	Carnobacterium inhibens	0.036	0.451	no	yes	no
species	Dictyoglomus thermophilum	0.036	0.371	yes	no	no
species	Desulfocapsa sulfexigens	0.021	0.405	no	yes	no
species	Planococcus faecalis	0.036	0.462	no	yes	[50]
species	Candidatus Methanomethylophilus alvus	0.011	0.574	no	yes	no
species	Rickettsia australis	0.041	0.36	no	no	no
species	Thermoanaerobacter mathranii	0	0.796	no	yes	no
species	Cyprinid herpesvirus 1	0.034	-0.117	no	yes	no
species	Spiroplasma apis	0.021	0.371	no	yes	no
species	Proteiniphilum saccharofermentans	0.05	-0.342	yes	no	no
species	Methylophilus sp. TWE2	0.021	0.497	no	yes	no
species	Lactobacillus gasseri	0.03	0.48	no	yes	[40]
species	Staphylococcus pasteuri	0.021	0.479	no	yes	[50]
species	Megasphaera elsdenii	0.043	0.32	no	no	no
species	Bacillus muralis	0.007	0.487	no	yes	[50]
species	Alcanivorax borkumensis	0.04	0.771	no	no	no
species	Macrococcus canis	0.036	0.419	no	yes	[50]
species	Methanobrevibacter sp. AbM4	0.036	0.361	no	no	no
species	Serratia fonticola	0.03	0.464	no	no	no
species	Bacillus simplex	0.025	0.465	no	yes	[50]
species	Paenibacillus sp. LPB0068	0.014	0.477	no	yes	[50]
species	Syntrophobotulus glycolicus	0.017	0.5	no	yes	no
species	Desulfitobacterium metallireducens	0.03	0.359	no	no	no
species	Vibrio shilonii	0.021	0.398	no	yes	no
species	Bifidobacterium thermophilum	0.017	0.445	yes	yes	[39]
species	Candidatus Sulcia muelleri	0.011	0.478	yes	yes	no
species	Salinispira pacifica	0.03	0.425	no	yes	no
species	Mycoplasma haemofelis	0.024	0.545	no	yes	no
species	Clostridium phage phiCD211	0.005	-0.146	no	no	no
species	Candidatus Doolittlea endobia	0.002	0.413	no	no	no
species	Granulibacter bethesdensis	0.036	0.355	no	yes	no
species	Jeotgalibaca sp. PTS2502	0.011	0.503	no	yes	no
species	Nitratireductor basaltis	0.043	0.454	no	no	no
species	Alistipes finegoldii	0.021	-0.463	yes	yes	no
species	Photorhabdus asymbiotica	0.03	0.547	no	yes	no
species	Persephonella marina	0.011	0.521	no	yes	no
species	Desulfurella acetivorans	0.014	0.514	no	yes	no
species	Clostridium sp. SY8519	0.043	0.468	no	yes	[52]
species	Providencia rettgeri	0.03	0.566	no	yes	no
species	Lacinutrix venerupis	0.025	0.409	yes	yes	no
species	Desulfotomaculum acetoxidans	0.025	0.384	no	no	no
species	Alkaliphilus metalliredigens	0.05	0.366	no	no	[48]
species	Burkholderia sp. KJ006	0.028	-0.131	no	no	no
species	Palaeococcus pacificus	0.03	0.439	no	no	no
species	Photobacterium gaetbulicola	0.025	0.446	no	yes	no
species	Leptotrichia sp. oral taxon 212	0.05	0.32	no	yes	no
species	Paenibacillus sp. IHBB 10380	0.009	0.485	no	yes	[50]
species	Staphylothermus hellenicus	0.03	0.423	no	yes	no
species	Escherichia fergusonii	0.03	0.436	no	yes	[40]
species	Laribacter hongkongensis	0.043	0.362	no	no	no
species	Teredinibacter turnerae	0.009	0.428	no	yes	no
species	Paenibacillus sp. FSL P4-0081	0.006	0.48	no	yes	[50]
species	Anoxybacillus sp. B7M1	0.036	0.418	no	no	[50]
species	Planococcus kocurii	0.007	0.568	no	yes	[50]
species	Aerococcus viridans	0.025	0.539	no	yes	no
species	Aerococcus urinae	0.05	0.37	no	no	no
species	Butyrivibrio hungatei	0.011	0.5	no	yes	[47]
species	Bacteroides cellulosilyticus	0.036	-0.359	yes	yes	[38]
species	Pantoea agglomerans	0.014	0.539	no	yes	no
species	Gemella sp. oral taxon 928	0.025	0.444	no	yes	[50]
species	Mannheimia haemolytica	0.021	0.521	no	yes	no
species	Bacillus cytotoxicus	0.009	0.524	no	yes	[50]
species	Bacillus xiamenensis	0.002	0.561	no	yes	[50]
species	Candidatus Nucleicultrix amoebiphila	0.001	0.575	no	yes	no
species	Corynebacterium kroppenstedtii	0.007	0.514	yes	yes	[50]
species	Bacillus cereus	0.021	0.475	no	no	[51]
species	Methanothermococcus okinawensis	0.03	0.43	no	no	no
species	Methanocaldococcus bathoardescens	0.014	0.452	no	no	no
species	Cellvibrio sp. PSBB023	0.009	0.443	no	yes	no
species	Thermodesulfobium narugense	0.043	0.364	no	yes	no
species	Marivirga tractuosa	0.017	0.535	yes	yes	no
species	Dialister pneumosintes	0.036	0.424	no	no	[40]
species	Anaerococcus mediterraneensis	0.043	0.395	no	no	no
species	Chlamydia felis	0.043	0.415	no	yes	no
species	Parachlamydia acanthamoebae	0.03	0.421	no	yes	no
species	Prochlorococcus marinus	0.043	0.329	no	no	no
species	Bacteroides ovatus	0.035	-0.138	yes	no	no
species	Tannerella forsythia	0.021	-0.377	yes	yes	no
species	Blattabacterium sp. (Periplaneta americana)	0.043	0.438	yes	yes	no
species	Kurthia sp. 11kri321	0.03	0.405	no	yes	[50]
species	Planococcus halocryophilus	0.007	0.472	no	yes	[50]
species	Petrotoga mobilis	0.014	0.451	no	yes	no
species	Mycoplasma suis	0.043	0.43	no	no	no
species	Rickettsiales bacterium Ac37b	0.03	0.322	no	yes	no
species	Coxiella burnetii	0.05	0.455	no	yes	no
species	Bacillus sp. MD-5	0.003	0.612	no	yes	[50]
species	Tannerella sp. oral taxon HOT-286	0.036	-0.353	yes	yes	no
species	Streptococcus constellatus	0.038	0.148	no	no	no
species	Carnobacterium maltaromaticum	0.036	0.376	no	yes	no
species	Crinalium epipsammum	0.014	0.522	no	yes	no
species	Streptococcus gallolyticus	0.05	0.352	no	yes	no
species	Mycoplasma pulmonis	0.025	0.54	no	yes	no
species	Pseudoalteromonas piscicida	0.03	0.389	no	no	no
species	Streptobacillus moniliformis	0.025	0.354	no	yes	no
species	Gallionella capsiferriformans	0.021	0.522	no	no	no
species	Sulfurimonas autotrophica	0.043	0.403	no	yes	no
species	Exiguobacterium sp. MH3	0.004	0.604	no	yes	[50]
species	Prevotella enoeca	0.043	-0.321	yes	no	no
species	Vibrio nigripulchritudo	0	0.69	no	yes	no
species	Mycoplasma wenyonii	0.015	0.591	no	yes	no
species	Bacillus paralicheniformis	0.025	0.516	no	yes	[50]
species	Glaciecola nitratireducens	0.009	0.52	no	yes	no
species	Histophilus somni	0.003	0.63	no	yes	no
species	Candidatus Baumannia cicadellinicola	0.05	0.418	no	yes	no
species	Bacillus endophyticus	0.011	0.571	no	yes	[50]
species	Xenorhabdus bovienii	0.011	0.514	no	no	no
species	Acanthocystis turfacea Chlorella virus 1	0.021	0.302	no	yes	no
