# Supplementary material for: When old metagenomic data meet newly sequenced genomes, a case study
Source: PLoS One. 2018 Jun 14;13(6):e0198773. doi: 10.1371/journal.pone.0198773 (PMC6002052; doi:10.1371/journal.pone.0198773)
Supplement: S2 Table — (XLSX) [file pone.0198773.s002.xlsx]

## Sheet: Sheet1
class	Nitrososphaeria	0.05	0.382	yes	no	no
class	Elusimicrobia	0.009	0.457	yes	yes	no
class	Calditrichae	0.05	0.426	no	no	no
class	Coriobacteriia	0.025	0.394	yes	yes	no
class	Tissierellia	0.03	0.339	no	no	no
class	Chlamydiia	0.043	0.391	no	no	no
family	Barnesiellaceae	0.03	-0.372	yes	yes	no
family	Peribunyaviridae	0.002	0.379	no	yes	no
family	Leptospiraceae	0.05	0.412	no	no	no
family	Pseudoalteromonadaceae	0.025	0.513	no	no	no
family	Gomontiellaceae	0.017	0.476	no	yes	no
family	Pseudanabaenaceae	0.021	0.469	no	no	no
family	Leptolyngbyaceae	0.043	0.443	no	no	no
family	Cellvibrionaceae	0.036	0.455	no	yes	no
family	Peptoniphilaceae	0.043	0.333	no	no	no
family	Methanoregulaceae	0.017	0.384	no	yes	no
family	Cyanothecaceae	0.05	0.406	no	no	no
family	Elusimicrobiaceae	0.007	0.464	yes	yes	no
family	Hapalosiphonaceae	0.043	0.294	no	yes	no
family	Totiviridae	0.036	-0.496	no	no	no
family	Leptotrichiaceae	0.043	0.372	no	no	no
family	Halobacteroidaceae	0.043	0.366	no	yes	no
family	Nitrosopumilaceae	0.014	0.408	yes	yes	no
family	Syntrophobacteraceae	0.014	0.538	no	yes	no
family	Calditrichaceae	0.05	0.426	no	no	no
family	Staphylococcaceae	0.021	0.456	no	yes	[50]
family	Vibrionaceae	0.036	0.438	no	yes	no
family	Thermoanaerobacteraceae	0.05	0.384	no	yes	no
family	Bacillaceae	0.021	0.447	no	yes	[50]
family	Planococcaceae	0.03	0.439	no	yes	[50]
family	Morganellaceae	0.011	0.543	no	yes	no
family	Chroococcaceae	0.05	0.389	no	no	no
family	Shewanellaceae	0.05	0.454	no	no	no
family	Phycodnaviridae	0.03	0.488	no	no	no
family	Chlamydiaceae	0.043	0.382	no	yes	no
family	Merismopediaceae	0.036	0.552	no	yes	no
family	Aerococcaceae	0.036	0.449	no	yes	no
family	Thermoanaerobacterales Family IV. Incertae Sedis	0.014	0.485	no	no	no
family	Rikenellaceae	0.017	-0.443	yes	yes	no
family	Nitrososphaeraceae	0.043	0.398	yes	no	no
family	Parachlamydiaceae	0.021	0.397	no	no	no
family	Bromoviridae	0.036	-0.006	no	no	no
family	Blattabacteriaceae	0.021	0.4	yes	yes	no
family	Puniceicoccaceae	0.036	0.415	no	no	no
family	Desulfurellaceae	0.043	0.398	no	yes	no
family	Alphaflexiviridae	0.003	0.756	no	yes	no
family	Carnobacteriaceae	0.021	0.474	no	yes	no
family	Listeriaceae	0.025	0.444	no	no	no
family	Paenibacillaceae	0.021	0.47	no	yes	[50]
genus	Paenibacillus	0.025	0.46	no	yes	[50]
genus	Macavirus	0.014	0.361	no	no	no
genus	Nostoc	0.05	0.482	no	yes	no
genus	Nitrosococcus	0.014	0.46	no	no	no
genus	Leptospirillum	0.014	0.478	no	no	no
genus	Acetomicrobium	0.025	0.47	no	yes	no
genus	Caldanaerobacter	0.03	0.399	no	no	no
genus	Pseudanabaena	0.021	0.469	no	no	no
genus	Lelliottia	0.036	0.53	no	no	no
genus	Fictibacillus	0.05	0.43	no	yes	[50]
genus	Chlamydia	0.05	0.372	no	yes	no
genus	Lacinutrix	0.021	0.4	yes	yes	no
genus	Candidatus Methanomethylophilus	0.036	0.515	no	yes	no
genus	Nitrososphaera	0.043	0.398	yes	no	no
genus	Thermoanaerobacterium	0.03	0.346	no	no	no
genus	Butyrivibrio	0.025	0.451	no	yes	[47]
genus	Aliivibrio	0.025	0.446	no	yes	no
genus	Candidatus Sulcia	0.043	0.351	yes	yes	no
genus	Elusimicrobium	0.007	0.464	yes	yes	no
genus	Desulfobacterium	0.036	0.378	no	yes	no
genus	Thalassolituus	0.036	0.497	no	no	no
genus	Carnobacterium	0.009	0.55	no	yes	no
genus	Chlorobium	0.05	0.398	no	no	no
genus	Caldithrix	0.05	0.44	no	no	no
genus	Renibacterium	0.036	0.441	yes	yes	no
genus	Solibacillus	0.007	0.521	no	yes	[50]
genus	Rummeliibacillus	0.043	0.312	no	no	no
genus	Oenococcus	0.006	0.656	no	yes	no
genus	Anaerococcus	0.009	0.537	no	yes	no
genus	Coraliomargarita	0.036	0.415	no	no	no
genus	Cyanothece	0.05	0.406	no	no	no
genus	Fischerella	0.043	0.294	no	yes	no
genus	Staphylothermus	0.017	0.453	no	yes	no
genus	Betacoronavirus	0.016	0.047	no	yes	no
genus	Teredinibacter	0.017	0.426	no	yes	no
genus	Tetragenococcus	0.043	0.493	no	yes	no
genus	Persephonella	0.011	0.538	no	yes	no
genus	P68virus	0.025	-0.356	no	no	no
genus	Desulfocapsa	0.014	0.443	no	yes	no
genus	Pasteurella	0.03	0.446	no	no	no
genus	Thermodesulfobium	0.043	0.34	no	yes	no
genus	Xylella	0.025	0.475	no	no	no
genus	Glaciecola	0.043	0.46	no	yes	no
genus	Desulfomonile	0.036	0.415	no	yes	no
genus	Lachnoclostridium	0.05	0.304	no	yes	no
genus	Haloquadratum	0.017	0.426	no	no	no
genus	Betaentomopoxvirus	0.014	0.457	no	yes	no
genus	Histophilus	0.036	0.431	no	yes	no
genus	Granulibacter	0.021	0.437	no	yes	no
genus	Kurthia	0.025	0.392	no	yes	[50]
genus	Acetoanaerobium	0.025	0.377	no	yes	[48]
genus	Methanosphaera	0.011	0.558	no	yes	no
genus	Thermoanaerobacter	0.03	0.388	no	yes	no
genus	Orthobunyavirus	0.024	-0.013	no	no	no
genus	Synechocystis	0.03	0.563	no	yes	no
genus	Jeotgalibaca	0.009	0.507	no	yes	no
genus	Thermacetogenium	0.021	0.465	no	no	no
genus	Vagococcus	0.001	0.593	no	yes	no
genus	Deferribacter	0.025	0.413	no	no	no
genus	Cp220virus	0.008	0.478	no	no	no
genus	Barnesiella	0.03	-0.372	yes	yes	no
genus	Sebaldella	0.03	0.402	no	no	no
genus	Leptotrichia	0.05	0.365	no	no	[40]
genus	Marivirga	0.043	0.463	yes	yes	no
genus	Cellvibrio	0.009	0.597	no	yes	no
genus	Methylophilus	0.03	0.5	no	yes	no
genus	Pectobacterium	0.036	0.43	no	yes	no
genus	Shewanella	0.043	0.47	no	no	no
genus	Salinispira	0.05	0.371	no	yes	no
genus	Syntrophobotulus	0.025	0.472	no	yes	no
genus	Brevibacillus	0.017	0.5	no	yes	[50]
genus	Alkaliphilus	0.05	0.333	no	no	no
genus	Rahnella	0.007	0.646	no	no	no
genus	Pseudoalteromonas	0.025	0.513	no	no	no
genus	Syntrophobacter	0.011	0.55	no	yes	no
genus	Tannerella	0.036	-0.348	yes	yes	no
genus	Potexvirus	0.003	0.777	no	yes	no
genus	Desulfurella	0.017	0.515	no	yes	no
genus	Providencia	0.043	0.473	no	no	no
genus	Proteus	0.017	0.455	no	no	no
genus	Bacillus	0.021	0.451	no	yes	[50]
genus	Listeria	0.025	0.435	no	no	no
genus	Lysinibacillus	0.014	0.433	no	yes	[50]
genus	Photorhabdus	0.011	0.546	no	yes	no
genus	Planococcus	0.021	0.488	no	yes	[50]
genus	Aerococcus	0.036	0.449	no	yes	no
genus	Gemella	0.03	0.408	no	yes	[50]
genus	Macrococcus	0.007	0.521	no	yes	[50]
genus	Parvimonas	0.017	0.487	no	yes	[40]
genus	Blattabacterium	0.025	0.39	yes	yes	no
genus	Petrotoga	0.011	0.48	no	yes	no
genus	Candidatus Nucleicultrix	0.004	0.474	no	yes	no
genus	Piscirickettsia	0.03	0.452	no	no	no
genus	Mahella	0.014	0.488	no	no	no
genus	Alphabaculovirus	0.036	0.455	no	no	no
genus	Parachlamydia	0.036	0.4	no	yes	no
genus	Anoxybacillus	0.014	0.508	no	yes	[50]
genus	Mucinivorans	0.05	-0.341	yes	no	no
genus	Virgibacillus	0.03	0.405	no	yes	[50]
genus	Staphylococcus	0.025	0.43	no	yes	[50]
genus	Methanoregula	0.03	0.348	no	yes	no
genus	Nitratiruptor	0.014	0.495	no	no	no
genus	Coxiella	0.025	0.503	no	no	no
genus	Salimicrobium	0.043	0.454	no	yes	[50]
genus	Pseudopedobacter	0.05	0.492	yes	yes	no
genus	Crinalium	0.017	0.476	no	yes	no
genus	Aggregatibacter	0.05	0.48	no	no	no
genus	Alistipes	0.021	-0.433	yes	yes	no
genus	Streptobacillus	0.03	0.385	no	yes	no
genus	Oceanobacillus	0.021	0.459	no	yes	[50]
genus	Vulcanisaeta	0.017	0.522	no	yes	no
genus	Sulfurimonas	0.043	0.372	no	no	no
genus	Leclercia	0.036	0.305	no	no	no
genus	Paenalcaligenes	0.043	0.521	no	no	no
genus	Amphibacillus	0.014	0.529	no	no	no
genus	Desulfotomaculum	0.043	0.406	no	yes	no
order	Elusimicrobiales	0.009	0.454	yes	yes	no
order	Oscillatoriales	0.05	0.433	no	no	no
order	Chlamydiales	0.043	0.382	no	yes	no
order	Holosporales	0.03	0.4	no	yes	no
order	Calditrichales	0.05	0.426	no	no	no
order	Bdellovibrionales	0.05	0.384	no	yes	no
order	Vibrionales	0.036	0.438	no	yes	no
order	Alteromonadales	0.036	0.461	no	no	no
order	Tissierellales	0.036	0.329	no	no	no
order	Desulfurellales	0.036	0.415	no	yes	no
order	Bacillales	0.021	0.466	no	yes	[50]
order	Nitrososphaerales	0.05	0.381	yes	no	no
order	Nitrosopumilales	0.014	0.408	yes	yes	no
order	Puniceicoccales	0.036	0.415	no	no	no
order	Tymovirales	0.001	0.702	no	yes	no
phylum	Actinobacteria	0.021	0.484	yes	yes	no
phylum	Bacteroidetes	0.05	-0.335	yes	yes	no
phylum	Calditrichaeota	0.05	0.426	no	no	no
phylum	Thaumarchaeota	0.014	0.426	yes	yes	no
phylum	Chlamydiae	0.043	0.391	no	no	no
species	Jeotgalibaca dankookensis	0.021	0.441	no	no	no
species	Staphylococcus phage SPbeta-like	0.016	0.423	no	no	no
species	Bacteroides caccae	0.006	-0.462	yes	yes	[38]
species	Leptospira biflexa	0.043	0.444	no	no	no
species	Vibrio natriegens	0.002	0.641	no	no	no
species	Candidatus Nitrosopumilus adriaticus	0.03	0.316	yes	yes	no
species	Taterapox virus	0.048	-0.328	no	no	no
species	Bacillus sp. FDAARGOS_235	0.025	0.353	no	no	no
species	Acetomicrobium mobile	0.025	0.474	no	yes	no
species	Dictyoglomus turgidum	0.043	0.33	yes	no	no
species	Chlamydia trachomatis	0.025	0.389	no	yes	no
species	Paenibacillus sabinae	0.025	0.438	no	yes	[50]
species	Carnobacterium sp. 17-4	0.009	0.492	no	yes	no
species	Sphaerochaeta pleomorpha	0.014	0.491	no	yes	no
species	Psychrobacter sp. G	0.043	0.421	no	no	no
species	Spiroplasma chrysopicola	0.036	0.436	no	yes	no
species	Thermococcus sp. 4557	0.011	0.396	no	no	no
species	Vibrio gazogenes	0.011	0.463	no	yes	no
species	Phycisphaerae bacterium L21-RPul-D3	0.03	0.457	no	no	no
species	Clostridium phage phiCD6356	0.036	0.331	no	no	no
species	Vagococcus teuberi	0.001	0.619	no	yes	no
species	Shewanella loihica	0.021	0.439	no	yes	no
species	Lactobacillus hokkaidonensis	0.014	0.514	no	yes	[45]
species	Salinispira pacifica	0.05	0.371	no	yes	no
species	Bacteroides salanitronis	0.03	-0.354	yes	yes	[38]
species	Lachnoclostridium phytofermentans	0.03	0.385	no	yes	[47]
species	Amphibacillus xylanus	0.014	0.529	no	no	no
species	Vibrio sp. EJY3	0.001	0.612	no	no	no
species	Virgibacillus sp. LM2416	0.025	0.43	no	no	no
species	Thermococcus chitonophagus	0.011	0.475	no	yes	no
species	Parvimonas micra	0.017	0.487	no	yes	[40]
species	Streptococcus suis	0.007	0.549	no	no	no
species	Elusimicrobium minutum	0.011	0.444	yes	yes	no
species	Selenomonas ruminantium	0.011	0.478	no	no	no
species	Bifidobacterium breve	0.025	0.499	yes	yes	[39]
species	Bifidobacterium coryneforme	0.036	0.45	yes	no	no
species	Brevibacillus laterosporus	0.021	0.481	no	no	no
species	Corynebacterium sp. ATCC 6931	0.007	0.611	yes	no	no
species	Virgibacillus necropolis	0.006	0.562	no	yes	[50]
species	Desulfobacterium autotrophicum	0.03	0.388	no	yes	no
species	Thalassolituus oleivorans	0.043	0.48	no	no	no
species	Anoxybacillus flavithermus	0.017	0.489	no	no	no
species	Bacillus sp. BH072	0.043	0.42	no	no	no
species	Nostoc sp. PCC 7120	0.011	0.547	no	yes	no
species	Staphylococcus pettenkoferi	0.025	0.422	no	yes	[50]
species	Paenibacillus odorifer	0.014	0.493	no	yes	[50]
species	Bacillus sp. OxB-1	0.036	0.496	no	no	no
species	Rummeliibacillus stabekisii	0.043	0.312	no	no	no
species	Bdellovibrio bacteriovorus	0.03	0.431	no	yes	no
species	Phycisphaerae bacterium ST-PulAB-D4	0.05	0.403	no	no	no
species	Aeromonas virus 65	0.022	0.008	no	no	no
species	Anaerococcus prevotii	0.001	0.626	no	yes	no
species	Brevibacillus formosus	0.021	0.487	no	yes	[50]
species	Paenibacillus xylanexedens	0.011	0.462	no	yes	[50]
species	Caldithrix abyssi	0.043	0.457	no	no	no
species	Lysinibacillus fusiformis	0.017	0.486	no	yes	[50]
species	Staphylococcus lugdunensis	0.002	0.563	no	yes	[50]
species	Bacillus licheniformis	0.05	0.386	no	no	no
species	Bacillus mycoides	0.03	0.4	no	no	no
species	Bacillus megaterium	0.004	0.539	no	yes	[50]
species	Streptococcus virus 9871	0.024	-0.262	no	no	no
species	Pseudanabaena sp. PCC 7367	0.021	0.462	no	no	no
species	Xenorhabdus hominickii	0.021	0.428	no	no	no
species	Bacillus infantis	0.05	0.385	no	no	no
species	Streptococcus uberis	0.009	0.516	no	yes	no
species	Aerococcus urinaeequi	0.011	0.55	no	yes	no
species	Tetragenococcus halophilus	0.043	0.493	no	yes	no
species	Pyrococcus kukulkanii	0.05	0.331	no	no	no
species	Francisella sp. MA067296	0.014	0.511	no	no	no
species	Campylobacter sp. NCTC 13003	0.05	0.28	no	no	no
species	Renibacterium salmoninarum	0.043	0.413	yes	yes	no
species	Listeria seeligeri	0.025	0.458	no	no	no
species	Listeria innocua	0.011	0.487	no	yes	[50]
species	Vibrio tubiashii	0.011	0.534	no	yes	no
species	Bacillus subtilis	0.03	0.44	no	no	no
species	Geminocystis sp. NIES-3708	0.043	0.4	no	yes	no
species	Lactococcus garvieae	0.006	0.613	no	no	no
species	Pectobacterium carotovorum	0.007	0.543	no	yes	no
species	Paenalcaligenes hominis	0.036	0.527	no	no	no
species	Pseudopedobacter saltans	0.05	0.492	yes	yes	no
species	Paenibacillus sp. FSL R7-0273	0.004	0.605	no	yes	[50]
species	Paenibacillus sp. FSL R7-0331	0.004	0.554	no	yes	[50]
species	Paenibacillus sp. FSL R5-0345	0.011	0.501	no	yes	[50]
species	Paenibacillus sp. FSL H7-0357	0.021	0.416	no	no	no
species	Candidatus Sulcia muelleri	0.043	0.351	yes	yes	no
species	Taylorella equigenitalis	0.03	0.469	no	no	no
species	Aeromonas virus Aes12	0.016	0.399	no	no	no
species	Desulfotomaculum ferrireducens	0.007	0.557	no	yes	no
species	Methanosarcina vacuolata	0.025	0.36	no	no	no
species	Aureococcus anophagefferens virus	0.028	0.255	no	yes	no
species	Pseudoalteromonas issachenkonii	0.03	0.54	no	no	no
species	Paenibacillus terrae	0.043	0.371	no	yes	[50]
species	Synechococcus sp. UTEX 2973	0.025	0.415	no	no	no
species	Aerococcus urinaehominis	0.004	0.601	no	yes	no
species	Syntrophobacter fumaroxidans	0.011	0.545	no	yes	no
species	Leptospirillum sp. Group II 'CF-1'	0.05	0.421	no	no	no
species	Methanobrevibacter olleyae	0.006	0.527	no	yes	no
species	Virgibacillus halodenitrificans	0.014	0.464	no	no	no
species	Thermacetogenium phaeum	0.021	0.469	no	no	no
species	Staphylococcus capitis	0.036	0.441	no	no	no
species	Lachnoclostridium phocaeense	0.007	0.455	no	yes	[47]
species	Paenibacillus sp. Y412MC10	0.003	0.584	no	yes	[50]
species	Oceanobacillus iheyensis	0.021	0.459	no	yes	[50]
species	Salimicrobium jeotgali	0.043	0.454	no	yes	[50]
species	Rahnella sp. Y9602	0.004	0.64	no	no	no
species	Shahe isopoda virus 5	0.042	-0.03	no	yes	no
species	Bacillus glycinifermentans	0.017	0.511	no	yes	[50]
species	Lelliottia amnigena	0.036	0.53	no	no	no
species	Bacillus sp. IHB B 7164	0.03	0.433	no	no	no
species	[Clostridium] saccharolyticum	0.025	0.421	no	no	no
species	Chlamydia gallinacea	0.05	0.396	no	no	no
species	Psychrobacter sp. AntiMn-1	0.03	0.435	no	yes	no
species	Klebsiella virus KP27	0.029	0.228	no	no	no
species	Bacillus horikoshii	0.017	0.493	no	yes	[50]
species	Bacillus pseudofirmus	0.006	0.617	no	yes	[50]
species	Streptomyces phage Jay2Jay	0.03	0.402	no	no	no
species	Bifidobacterium scardovii	0.05	0.49	yes	no	no
species	Pasteurella multocida	0.03	0.446	no	no	no
species	Paenibacillus donghaensis	0.017	0.426	no	yes	[50]
species	Planococcus donghaensis	0.017	0.516	no	no	no
species	Lactobacillus ginsenosidimutans	0.043	0.452	no	no	no
species	Geobacillus sp. Y412MC52	0.043	0.459	no	no	no
species	Xylella fastidiosa	0.021	0.482	no	no	no
species	Mycoplasma agalactiae	0.025	0.363	no	no	no
species	Mycoplasma californicum	0.05	0.33	no	no	no
species	Caldanaerobacter subterraneus	0.03	0.402	no	no	no
species	Lactobacillus heilongjiangensis	0.003	0.544	no	yes	[45]
species	Vibrio harveyi	0.036	0.456	no	no	no
species	Aliivibrio fischeri	0.002	0.641	no	yes	no
species	Lactobacillus paraplantarum	0.043	0.384	no	no	no
species	Cellulophaga phage phi19:3	0.012	-0.422	no	no	no
species	Bacillus virus JL	0.015	-0.046	no	no	no
species	Marseillevirus marseillevirus	0.019	0.593	no	no	no
species	Dokdonia donghaensis	0.05	0.461	yes	yes	no
species	Blattabacterium sp. (Blattella germanica)	0.025	0.473	yes	yes	no
species	Solibacillus silvestris	0.007	0.518	no	yes	[50]
species	Desulfomonile tiedjei	0.03	0.425	no	yes	no
species	Thermoanaerobacter wiegelii	0.014	0.507	no	yes	no
species	Spiroplasma citri	0.036	0.449	no	no	no
species	Ureaplasma urealyticum	0.007	0.565	no	yes	no
species	Pseudoalteromonas rubra	0.043	0.469	no	no	no
species	Fictibacillus phosphorivorans	0.036	0.42	no	yes	[50]
species	Synechococcus sp. SynAce01	0.009	0.459	no	no	no
species	Oenococcus oeni	0.009	0.636	no	yes	no
species	Bacillus sp. Pc3	0.043	0.376	no	no	no
species	Lactobacillus crustorum	0.021	0.529	no	no	no
species	Kosmotoga pacifica	0.007	0.47	no	yes	no
species	Halanaerobium praevalens	0.036	0.372	no	no	no
species	Thermotoga neapolitana	0.05	0.376	no	no	no
species	Corynebacterium kroppenstedtii	0.036	0.366	yes	yes	[50]
species	Staphylococcus agnetis	0.017	0.479	no	yes	[50]
species	Thermoanaerobacterium thermosaccharolyticum	0.014	0.414	no	yes	no
species	Acetoanaerobium sticklandii	0.025	0.377	no	yes	[48]
species	Clostridium tetani	0.043	0.335	no	no	no
species	Coraliomargarita akajimensis	0.05	0.387	no	no	no
species	Fischerella sp. NIES-3754	0.03	0.328	no	yes	no
species	Desulfitobacterium dehalogenans	0.021	0.436	no	no	no
species	Bacillus lehensis	0.021	0.518	no	yes	[50]
species	Lactococcus piscium	0.05	0.322	no	no	no
species	Methanosphaera stadtmanae	0.011	0.558	no	yes	no
species	Desulfotomaculum reducens	0.011	0.552	no	yes	no
species	Staphylococcus hyicus	0.025	0.452	no	no	no
species	Staphylococcus simulans	0.002	0.625	no	yes	[50]
species	Staphylococcus carnosus	0.003	0.54	no	yes	[50]
species	Staphylococcus aureus	0.006	0.502	no	yes	[50]
species	Staphylococcus haemolyticus	0.036	0.451	no	yes	[50]
species	Staphylococcus epidermidis	0.025	0.393	no	no	no
species	Lactobacillus acidophilus	0.004	0.54	no	no	no
species	Nostoc sp. PCC 7107	0.001	0.615	no	yes	no
species	Alteromonas naphthalenivorans	0.014	0.39	no	no	no
species	Altererythrobacter ishigakiensis	0.017	0.59	no	yes	no
species	Bacillus sonorensis	0.002	0.599	no	yes	[50]
species	Paenibacillus durus	0.025	0.438	no	yes	[50]
species	Herminiimonas arsenitoxidans	0.036	0.302	no	yes	no
species	Pantoea alhagi	0.003	0.594	no	yes	no
species	Lysinibacillus varians	0.007	0.547	no	yes	[50]
species	Pseudoalteromonas piratica	0.043	0.459	no	no	no
species	Cellulophaga phage phi13:2	0.03	-0.255	no	no	no
species	Methanocaldococcus jannaschii	0.017	0.408	no	no	no
species	Aerococcus sanguinicola	0.043	0.461	no	no	no
species	Staphylococcus pseudintermedius	0.036	0.432	no	yes	[50]
species	Barnesiella viscericola	0.03	-0.372	yes	yes	[39]
species	Vagococcus penaei	0.021	0.397	no	yes	no
species	Streptococcus halotolerans	0.043	0.419	no	yes	no
species	Nitrososphaera viennensis	0.043	0.394	yes	no	no
species	Streptococcus himalayensis	0.021	0.426	no	yes	no
species	Bacillus weihenstephanensis	0.03	0.398	no	no	no
species	Butyrivibrio proteoclasticus	0.05	0.407	no	no	no
species	Bacillus toyonensis	0.03	0.427	no	no	no
species	Borrelia anserina	0.002	0.569	no	no	no
species	Anoxybacillus amylolyticus	0.002	0.625	no	yes	[50]
species	Nitrosococcus watsonii	0.011	0.469	no	no	no
species	Sebaldella termitidis	0.03	0.402	no	no	no
species	Nitrosomonas ureae	0.021	0.515	no	yes	no
species	Corynebacterium pseudotuberculosis	0.036	0.406	yes	yes	[50]
species	Corynebacterium glutamicum	0.03	0.483	yes	yes	[50]
species	Carnobacterium inhibens	0.025	0.475	no	yes	no
species	Synechococcus elongatus	0.021	0.457	no	no	no
species	Desulfocapsa sulfexigens	0.014	0.457	no	yes	no
species	Planococcus faecalis	0.009	0.601	no	yes	[50]
species	Candidatus Methanomethylophilus alvus	0.025	0.535	no	yes	no
species	Carnobacterium sp. CP1	0.025	0.511	no	no	no
species	Thermoanaerobacter mathranii	0.021	0.425	no	yes	no
species	Spiroplasma turonicum	0.05	0.275	no	no	no
species	Cyprinid herpesvirus 1	0.024	-0.159	no	yes	no
species	Spiroplasma apis	0.021	0.389	no	yes	no
species	Methylophilus sp. TWE2	0.036	0.496	no	yes	no
species	Lactobacillus gasseri	0.043	0.458	no	yes	[40]
species	Lactobacillus reuteri	0.043	0.358	no	no	no
species	Staphylococcus pasteuri	0.011	0.503	no	yes	[50]
species	Tenacibaculum dicentrarchi	0.03	0.417	yes	no	no
species	Bacillus muralis	0.009	0.47	no	yes	[50]
species	Anoxybacillus gonensis	0.009	0.528	no	no	no
species	Macrococcus canis	0.003	0.555	no	yes	[50]
species	Bifidobacterium indicum	0.021	0.426	yes	no	no
species	Bacillus simplex	0.007	0.53	no	yes	[50]
species	Campylobacter sp. RM16704	0.036	0.343	no	no	[40]
species	Paenibacillus sp. LPB0068	0.003	0.563	no	yes	[50]
species	Syntrophobotulus glycolicus	0.03	0.456	no	yes	no
species	Salmonella phage NR01	0.029	0.397	no	no	no
species	Vibrio shilonii	0.009	0.492	no	yes	no
species	Bifidobacterium thermophilum	0.007	0.495	yes	yes	[39]
species	Mycoplasma haemofelis	0.002	0.693	no	yes	no
species	Granulibacter bethesdensis	0.021	0.437	no	yes	no
species	Jeotgalibaca sp. PTS2502	0.009	0.51	no	yes	no
species	Rahnella aquatilis	0.007	0.63	no	no	no
species	Alistipes finegoldii	0.021	-0.426	yes	yes	no
species	Photorhabdus asymbiotica	0.011	0.618	no	yes	no
species	Candidatus Baumannia cicadellinicola	0.03	0.438	no	yes	no
species	Streptococcus dysgalactiae	0.05	0.363	no	no	no
species	Streptococcus equi	0.025	0.495	no	no	no
species	Legionella pneumophila	0.025	0.411	no	no	no
species	Persephonella marina	0.011	0.538	no	yes	no
species	Ehrlichia canis	0.014	0.491	no	no	no
species	Desulfurella acetivorans	0.014	0.525	no	yes	no
species	Clostridium sp. SY8519	0.05	0.458	no	yes	[52]
species	Providencia rettgeri	0.025	0.543	no	yes	no
species	Proteus mirabilis	0.036	0.415	no	no	no
species	Proteus vulgaris	0.05	0.428	no	no	no
species	Providencia stuartii	0.03	0.491	no	no	no
species	Lacinutrix venerupis	0.025	0.402	yes	yes	no
species	Moraxella bovoculi	0.05	0.456	no	no	no
species	Enterococcus gallinarum	0.036	0.353	no	no	no
species	Photobacterium gaetbulicola	0.021	0.459	no	yes	no
species	Ostreococcus lucimarinus virus 1	0.048	0.573	no	no	no
species	Leptotrichia sp. oral taxon 212	0.05	0.34	no	yes	no
species	Staphylococcus condimenti	0.004	0.601	no	no	no
species	Paenibacillus sp. IHBB 10380	0.017	0.467	no	yes	[50]
species	Staphylothermus hellenicus	0.017	0.469	no	yes	no
species	Photorhabdus luminescens	0.03	0.49	no	no	no
species	Escherichia fergusonii	0.003	0.494	no	yes	[40]
species	Teredinibacter turnerae	0.014	0.436	no	yes	no
species	Vibrio owensii	0.021	0.459	no	no	no
species	Paenibacillus sp. FSL P4-0081	0.021	0.434	no	yes	[50]
species	Campylobacter virus CP220	0.011	0.496	no	no	no
species	Campylobacter virus CPt10	0.036	0.493	no	no	no
species	Leuconostoc kimchii	0.05	0.439	no	no	[51]
species	Planococcus kocurii	0.011	0.562	no	yes	[50]
species	Aerococcus viridans	0.011	0.59	no	yes	no
species	Macrococcus caseolyticus	0.017	0.457	no	no	no
species	Butyrivibrio hungatei	0.011	0.504	no	yes	[47]
species	Enterococcus mundtii	0.025	0.39	no	no	no
species	Bacteroides cellulosilyticus	0.036	-0.363	yes	yes	[38]
species	Mucinivorans hirudinis	0.05	-0.338	yes	no	no
species	Glypta fumiferanae ichnovirus	0.017	0.491	no	no	no
species	Pantoea agglomerans	0.036	0.452	no	yes	no
species	Gemella sp. oral taxon 928	0.036	0.384	no	yes	[50]
species	Alteromonas addita	0.006	0.595	no	no	no
species	Mannheimia haemolytica	0.025	0.495	no	yes	no
species	Candidatus Pelagibacter sp. IMCC9063	0.011	0.526	no	no	no
species	Bacillus cytotoxicus	0.03	0.439	no	yes	[50]
species	Bacillus coagulans	0.05	0.349	no	no	no
species	Brevibacillus brevis	0.025	0.498	no	no	no
species	Bacillus xiamenensis	0.011	0.457	no	yes	[50]
species	Staphylococcus lutrae	0.03	0.443	no	no	no
species	Candidatus Nucleicultrix amoebiphila	0.009	0.444	no	yes	no
species	Clostridium cellulovorans	0.043	0.314	no	no	no
species	Bacillus sp. MD-5	0.03	0.377	no	yes	[50]
species	Piscirickettsia salmonis	0.03	0.452	no	no	no
species	Yersinia aleksiciae	0.043	0.415	no	no	no
species	Paenibacillus sp. JDR-2	0.036	0.427	no	no	no
species	Cellvibrio sp. PSBB023	0.004	0.486	no	yes	no
species	Thermodesulfobium narugense	0.036	0.35	no	yes	no
species	Marivirga tractuosa	0.043	0.459	yes	yes	no
species	Rhizobium sp. CIAT894	0.036	0.435	no	no	no
species	alpha proteobacterium HIMB5	0.05	0.407	no	no	no
species	Spiroplasma taiwanense	0.03	0.436	no	no	no
species	Virgibacillus sp. SK37	0.025	0.413	no	no	no
species	Vibrio tritonius	0.043	0.362	no	no	no
species	Exiguobacterium sp. AT1b	0.017	0.427	no	no	no
species	Chlamydia felis	0.007	0.587	no	yes	no
species	Parachlamydia acanthamoebae	0.036	0.4	no	yes	no
species	Deferribacter desulfuricans	0.036	0.394	no	no	no
species	Tannerella forsythia	0.03	-0.346	yes	yes	no
species	Thermotoga sp. RQ7	0.011	0.576	no	no	no
species	Planococcus plakortidis	0.011	0.577	no	no	no
species	Kangiella geojedonensis	0.03	0.496	no	no	no
species	Blattabacterium sp. (Periplaneta americana)	0.036	0.452	yes	yes	no
species	Kurthia sp. 11kri321	0.025	0.392	no	yes	[50]
species	Planococcus halocryophilus	0	0.706	no	yes	[50]
species	Staphylococcus phage StB27	0.021	0.296	no	no	no
species	Petrotoga mobilis	0.009	0.49	no	yes	no
species	Thermococcus thioreducens	0.03	0.453	no	no	no
species	Streptococcus phage phiBHN167	0.014	0.407	no	no	no
species	Borrelia miyamotoi	0.021	0.428	no	no	no
species	Methanothermobacter marburgensis	0.014	0.42	no	no	no
species	Rickettsiales bacterium Ac37b	0.014	0.438	no	yes	no
species	Coxiella burnetii	0.017	0.518	no	yes	no
species	Tannerella sp. oral taxon HOT-286	0.025	-0.369	yes	yes	no
species	Carnobacterium maltaromaticum	0.043	0.361	no	yes	no
species	Crinalium epipsammum	0.017	0.476	no	yes	no
species	Streptococcus gallolyticus	0.021	0.428	no	yes	no
species	Mycoplasma pulmonis	0.003	0.666	no	yes	no
species	Kosakonia sacchari	0.036	0.516	no	no	no
species	Vibrio vulnificus	0.05	0.428	no	no	no
species	Streptobacillus moniliformis	0.03	0.385	no	yes	no
species	Nitratiruptor sp. SB155-2	0.014	0.495	no	no	no
species	Lactococcus phage phiLC3	0.029	-0.027	no	no	no
species	Sulfurimonas autotrophica	0.05	0.367	no	yes	no
species	Myroides profundi	0.043	0.496	yes	no	no
species	Leclercia adecarboxylata	0.036	0.305	no	no	no
species	Exiguobacterium sp. MH3	0.036	0.482	no	yes	[50]
species	Vibrio nigripulchritudo	0.003	0.566	no	yes	no
species	Mycoplasma wenyonii	0.019	0.586	no	yes	no
species	Bacillus paralicheniformis	0.03	0.379	no	yes	[50]
species	Glaciecola nitratireducens	0.003	0.562	no	yes	no
species	Histophilus somni	0.036	0.431	no	yes	no
species	Shewanella woodyi	0.036	0.434	no	no	no
species	Mahella australiensis	0.011	0.505	no	no	no
species	Haloquadratum walsbyi	0.017	0.426	no	no	no
species	Bacillus endophyticus	0.014	0.533	no	yes	[50]
species	Staphylococcus schleiferi	0.001	0.65	no	no	no
species	Acanthocystis turfacea Chlorella virus 1	0.021	0.302	no	yes	no
species	Shewanella psychrophila	0.014	0.576	no	no	no
