# Supplementary material for: When old metagenomic data meet newly sequenced genomes, a case study
Source: PLoS One. 2018 Jun 14;13(6):e0198773. doi: 10.1371/journal.pone.0198773 (PMC6002052; doi:10.1371/journal.pone.0198773)
Supplement: S3 Table — (XLSX) [file pone.0198773.s003.xlsx]

## Sheet: MetaPhlan1.7.0
Type	name	Corresponding phylum	taxID	score	pvalue	# of CF	# PtC	soi_value	soi_pvalue
species	Alistipes_shahii	Bacteroidetes	328814	23	0.0069304	8	1	None	None
species	Clostridium_asparagiforme	Firmicutes	333367	30	0.0132008	6	0	None	None
phylum	Actinobacteria	Actinobacteria	201174	93	0.0299608	12	10	0.479704	0.02387
class	Actinobacteria	Actinobacteria	1760	93	0.0299608	12	10	0.410909	0.0574696
species	Bacteroides_caccae	Bacteroidetes	47678	30	0.0410868	8	4	-0.467928	0.0280816

## Sheet: MetaPhlan2.7.0
Type	name	Corresponding phylum	taxID	score	pvalue	# of CF	# PtC	soi_value	soi_pvalue
class	Actinobacteria	Actinobacteria	1760	94	0.0249163	12	10	0.410909	0.0574696
phylum	Actinobacteria	Actinobacteria	201174	94	0.0249163	12	10	0.479704	0.02387
species	Alistipes_finegoldii	Bacteroidetes	214856	35	0.0278115	5	0	-0.46297	0.0300226
species	Alistipes_onderdonkii	Bacteroidetes	328813	31	0.0350005	7	2	None	None
species	Alistipes_shahii	Bacteroidetes	328814	27.5	0.0143751	7	1	None	None
species	Bacteroides_caccae	Bacteroidetes	47678	30	0.0410868	8	4	-0.467928	0.0280816
species	Eubacterium_siraeum	Firmicutes	39492	32	0.0419138	7	2	None	None
species	Eubacterium_sp_3_1_31	Firmicutes	457402	87.5	0.0233121	1	5	None	None
