# Supplementary material for: When old metagenomic data meet newly sequenced genomes, a case study
Source: PLoS One. 2018 Jun 14;13(6):e0198773. doi: 10.1371/journal.pone.0198773 (PMC6002052; doi:10.1371/journal.pone.0198773)
Supplement: S4 Table — (XLSX) [file pone.0198773.s004.xlsx]

## Sheet: Sheet1
cellName	# of raw reads	# of reads after common cut	# of reads after further cut	# of unique mapped reads	# of all mapped reads	# of unmapped reads	percentage of unmapped reads
Feces_pt_PtC_34	2023057	1977088	1967727	509143	666842	1356215	0.670379
Feces_pt_PtC_26	1727537	1638429	1630798	768247	887518	840019	0.486252
Feces_pt_PtC_25	2255027	2250710	2245517	490404	671259	1583768	0.702328
Feces_pt_PtC_30	1247190	1242742	1237690	497615	592763	654427	0.524721
Feces_pt_PtC_31	1805564	1722569	1716466	389883	495201	1310363	0.725736
Feces_pt_PtC_32	3338636	3305876	3265887	933375	1350585	1988051	0.595468
Feces_pt_PtC_33	1800362	1754685	1748414	416178	519046	1281316	0.711699
Feces_pt_PtC_29	1829492	1788929	1781507	548619	663644	1165848	0.637252
Feces_pt_PtC_28	1563526	1518722	1510683	390619	493493	1070033	0.684372
Feces_pt_CF_21	2028384	1993731	1986029	820419	1061438	966946	0.476708
Feces_pt_CF_17	2155910	2138789	2124925	422931	558776	1597134	0.740817
Feces_pt_CF_15	1980883	1936329	1929169	820823	1014835	966048	0.487686
Feces_pt_CF_14	1925574	1880572	1873141	688959	823779	1101795	0.57219
Feces_pt_CF_10	3502444	3475330	3448720	1180936	1793658	1708786	0.487884
Feces_pt_CF_22	1324814	1282050	1276577	405975	513199	811615	0.612626
Feces_pt_CF_23	2817535	2811737	2804310	997574	1144696	1672839	0.593724
Feces_pt_CF_20	1930172	1925674	1920959	484927	585052	1345120	0.696891
Feces_pt_CF_18	2532048	2526046	2517608	614702	796244	1735804	0.685534
Feces_pt_PtC_27	3110350	3085632	3063954	756410	963197	2147153	0.690325
Feces_pt_CF_7	1778795	1739830	1733110	516251	624455	1154340	0.648945
Feces_pt_CF_6	3998572	3971403	3945823	1166643	1495820	2502752	0.625911
Feces_pt_CF_2	1313013	1278494	1272123	569519	736458	576555	0.439108
Average	2.18131e+06	2.14752e+06	2.13642e+06	654098	838725	1.34259e+06	0.61348
